# Supplementary material for: Behavioural Interventions in People with Oropharyngeal Dysphagia: A Systematic Review and Meta-Analysis of Randomised Clinical Trials
Source: J Clin Med. 2022 Jan 28;11(3):685. doi: 10.3390/jcm11030685 (PMC8836405; doi:10.3390/jcm11030685)
Supplement: Supplementary file 1 [file jcm-11-00685-s001.zip]

Archive with 2 entries (2 files):
- Supplementary Table S1 BehaviouralInterventions.pdf
- Supplementary Table S2 BehaviouralInterventions.pdf
